# Supplementary material for: Insights Into the Function and Clinical Application of HDAC5 in Cancer Management
Source: Front Oncol. 2021 Jun 10;11:661620. doi: 10.3389/fonc.2021.661620 (PMC8222663; doi:10.3389/fonc.2021.661620)
Supplement: Supplementary Table 1 — microRNAs predicted to regulate HDAC5. [file Table_1.xlsx]

## Sheet: Sheet1
microRNA	Software
	TargetScan	MiRDB	DIANA	MirDIP
hsa-miR-103a-3p	√			√
hsa-miR-107	√			√
hsa-miR-1184	√		√
hsa-miR-1197	√	√	√	√
hsa-miR-1205	√			√
hsa-miR-1207-3p	√		√
hsa-miR-1207-5p	√			√
hsa-miR-1224-3p	√			√
hsa-miR-1224-5p	√			√
hsa-miR-122-5p	√			√
hsa-miR-1226-3p	√			√
hsa-miR-1228-3p	√			√
hsa-miR-1229-3p	√		√	√
hsa-miR-124-3p		√	√	√
hsa-miR-1252-5p	√		√
hsa-miR-125a-5p	√			√
hsa-miR-125b-1-3p	√		√
hsa-miR-125b-5p	√			√
hsa-miR-1270	√			√
hsa-miR-1278	√			√
hsa-miR-128-2-5p	√		√
hsa-miR-128-3p	√			√
hsa-miR-1321	√	√	√	√
hsa-miR-1324	√			√
hsa-miR-134-5p	√		√	√
hsa-miR-136-5p	√			√
hsa-miR-138-5p	√			√
hsa-miR-146a-5p	√		√	√
hsa-miR-146b-5p	√		√	√
hsa-miR-148a-3p	√			√
hsa-miR-149-3p	√		√	√
hsa-miR-149-5p	√			√
hsa-miR-152-3p	√			√
hsa-miR-1827	√			√
hsa-miR-185-5p	√	√	√	√
hsa-miR-197-3p	√			√
hsa-miR-1976	√		√	√
hsa-miR-204-3p	√	√	√	√
hsa-miR-214-3p	√			√
hsa-miR-216b-3p	√		√
hsa-miR-2355-5p	√			√
hsa-miR-24-3p	√			√
hsa-miR-2467-3p	√	√
hsa-miR-28-5p	√		√	√
hsa-miR-296-5p	√			√
hsa-miR-299-5p	√			√
hsa-miR-29b-2-5p	√	√	√	√
hsa-miR-30a-5p	√	√	√	√
hsa-miR-30b-5p	√	√	√	√
hsa-miR-30c-5p	√	√	√	√
hsa-miR-30d-5p	√	√	√	√
hsa-miR-30e-5p	√	√	√	√
hsa-miR-3118	√		√	√
hsa-miR-3127-3p	√		√
hsa-miR-3135b	√		√
hsa-miR-3150a-3p	√		√
hsa-miR-3151-5p	√		√	√
hsa-miR-3153	√	√		√
hsa-miR-3154	√	√		√
hsa-miR-3158-5p	√	√
hsa-miR-31-5p	√			√
hsa-miR-3164	√	√	√	√
hsa-miR-3173-3p	√		√	√
hsa-miR-3176	√			√
hsa-miR-3179	√	√	√	√
hsa-miR-3202	√			√
hsa-miR-324-3p	√			√
hsa-miR-330-3p	√	√		√
hsa-miR-331-3p	√	√
hsa-miR-361-3p	√			√
hsa-miR-3619-5p	√			√
hsa-miR-3652	√	√	√
hsa-miR-3678-3p	√		√	√
hsa-miR-3679-3p	√	√
hsa-miR-3681-3p	√		√
hsa-miR-3685	√			√
hsa-miR-3714	√		√
hsa-miR-379-3p	√			√
hsa-miR-3910	√		√	√
hsa-miR-3922-3p	√		√
hsa-miR-3929	√	√	√	√
hsa-miR-3941	√		√
hsa-miR-3972	√		√
hsa-miR-411-3p	√			√
hsa-miR-423-5p	√		√	√
hsa-miR-4251	√		√
hsa-miR-4254	√	√
hsa-miR-4270	√	√	√	√
hsa-miR-4292	√	√		√
hsa-miR-4306	√	√	√	√
hsa-miR-4308	√		√	√
hsa-miR-4316	√	√
hsa-miR-4319	√			√
hsa-miR-432-3p	√			√
hsa-miR-4329	√		√
hsa-miR-4419a	√		√
hsa-miR-4419b	√		√
hsa-miR-4430	√	√	√
hsa-miR-4433b-3p	√		√
hsa-miR-4437	√		√
hsa-miR-4441	√	√	√	√
hsa-miR-4457	√		√
hsa-miR-4459	√		√	√
hsa-miR-4476	√		√
hsa-miR-4478	√	√	√	√
hsa-miR-4481	√	√	√	√
hsa-miR-4492	√	√	√
hsa-miR-4495	√		√
hsa-miR-4498	√		√
hsa-miR-4505	√	√	√
hsa-miR-4516	√	√
hsa-miR-4527	√	√
hsa-miR-4531	√	√
hsa-miR-4644	√	√	√	√
hsa-miR-4646-5p	√	√	√
hsa-miR-4663	√		√
hsa-miR-4691-3p	√		√
hsa-miR-4693-3p	√	√	√
hsa-miR-4708-3p	√		√
hsa-miR-4710	√	√
hsa-miR-4717-5p	√			√
hsa-miR-4731-3p	√		√
hsa-miR-4739	√	√	√	√
hsa-miR-4745-5p	√		√	√
hsa-miR-4751	√	√
hsa-miR-4756-5p	√	√	√	√
hsa-miR-4779	√		√
hsa-miR-4786-3p	√		√
hsa-miR-4786-5p	√	√
hsa-miR-4801	√		√	√
hsa-miR-485-5p	√			√
hsa-miR-486-3p	√			√
hsa-miR-491-5p	√			√
hsa-miR-495-3p	√		√	√
hsa-miR-5001-5p	√	√	√	√
hsa-miR-5004-5p	√	√
hsa-miR-505-5p	√			√
hsa-miR-506-3p	√	√	√	√
hsa-miR-512-3p	√			√
hsa-miR-518d-5p	√	√		√
hsa-miR-518e-5p	√	√
hsa-miR-518f-5p	√	√
hsa-miR-5192	√	√	√	√
hsa-miR-5193	√		√	√
hsa-miR-519a-5p	√	√
hsa-miR-519b-5p	√	√		√
hsa-miR-519c-5p	√	√		√
hsa-miR-520c-5p	√	√		√
hsa-miR-520d-5p	√			√
hsa-miR-522-5p	√	√
hsa-miR-523-5p	√	√
hsa-miR-524-5p	√			√
hsa-miR-526a	√	√		√
hsa-miR-548l	√			√
hsa-miR-5589-5p	√		√
hsa-miR-5688	√		√
hsa-miR-574-5p	√			√
hsa-miR-5787	√	√	√
hsa-miR-589-5p	√	√	√	√
hsa-miR-593-5p	√		√
hsa-miR-603	√		√	√
hsa-miR-6079	√	√
hsa-miR-6132	√		√
hsa-miR-6134	√		√
hsa-miR-620	√			√
hsa-miR-629-5p	√	√		√
hsa-miR-633	√			√
hsa-miR-637	√			√
hsa-miR-653-5p			√	√
hsa-miR-660-3p	√		√	√
hsa-miR-665	√			√
hsa-miR-671-5p	√	√	√	√
hsa-miR-6729-3p	√		√
hsa-miR-6731-5p	√	√
hsa-miR-6733-5p	√	√
hsa-miR-6739-5p	√	√
hsa-miR-6742-3p	√		√
hsa-miR-6754-5p	√	√	√
hsa-miR-6760-5p	√		√
hsa-miR-6761-5p	√		√
hsa-miR-6763-5p	√		√
hsa-miR-6769b-5p	√		√
hsa-miR-6778-3p	√	√
hsa-miR-6797-5p	√		√
hsa-miR-6801-3p	√	√
hsa-miR-6810-3p	√	√
hsa-miR-6811-5p	√		√
hsa-miR-6820-3p	√	√	√
hsa-miR-6825-5p	√	√	√
hsa-miR-6839-3p	√	√	√
hsa-miR-6840-3p	√	√	√
hsa-miR-6876-5p	√		√
hsa-miR-6883-5p	√		√
hsa-miR-6884-5p	√	√
hsa-miR-6887-3p	√	√	√
hsa-miR-6891-5p	√	√
hsa-miR-6894-5p	√		√
hsa-miR-708-5p	√		√	√
hsa-miR-7106-5p	√	√	√
hsa-miR-7109-5p	√		√
hsa-miR-7113-5p	√		√
hsa-miR-7152-3p	√	√	√
hsa-miR-7153-5p	√		√
hsa-miR-7160-5p	√		√
hsa-miR-7515	√		√
hsa-miR-7-5p	√			√
hsa-miR-761	√			√
hsa-miR-762	√		√	√
hsa-miR-765	√	√	√	√
hsa-miR-766-3p	√			√
hsa-miR-766-5p	√	√	√
hsa-miR-8063	√	√	√
hsa-miR-8064	√		√
hsa-miR-8077	√		√
hsa-miR-8080	√		√
hsa-miR-8085	√	√
hsa-miR-8485	√		√
hsa-miR-874-5p	√	√
hsa-miR-877-5p	√			√
hsa-miR-885-3p	√			√
hsa-miR-92a-2-5p	√		√	√
hsa-miR-939-5p	√		√	√
hsa-miR-9-5p	√	√	√	√
